# Supplementary material for: Novel Thiazole Derivatives Containing Imidazole and Furan Scaffold: Design, Synthesis, Molecular Docking, Antibacterial, and Antioxidant Evaluation
Source: Molecules. 2024 Mar 27;29(7):1491. doi: 10.3390/molecules29071491 (PMC11013646; doi:10.3390/molecules29071491)
Supplement: Supplementary file 1 [file molecules-29-01491-s001.zip]

Archive with 1 entries (1 files):
- molecules-2928153-supplementary.pdf
